# Supplementary material for: Effect of Oxidative Stress on Extracellular Vesicles Secreted by Caruncular Epithelial Cells Isolated from Bovine Placenta During Pregnancy—Preliminary Results
Source: Animals (Basel). 2026 Jun 4;16(11):1717. doi: 10.3390/ani16111717 (PMC13255872; doi:10.3390/ani16111717)
Supplement: Supplementary file 1 [file animals-16-01717-s001.zip]

Archive with 2 entries (2 files):
- FigureS2_Flotillin-1.png
- FigureS1_CD9.png
